# Supplementary material for: A dual fluorescent Plasmodium cynomolgi reporter line reveals in vitro malaria hypnozoite reactivation
Source: Commun Biol. 2020 Jan 3;3:7. doi: 10.1038/s42003-019-0737-3 (PMC6941962; doi:10.1038/s42003-019-0737-3)
Supplement: Supplementary file 4 — Supplementary Data 2 [file 42003_2019_737_MOESM4_ESM.xlsx]

## Sheet: Fig 1b
Source file Fig. 1b Side by side comparison of P. cynomolgi wild type and transgenic parasite line
Day 6 liver stage parasite counts in 6 wells of an 96w plate
		Transfectant						WT
	Small	44	84	59	67	76	72	60	69	53	54	72	53
	Large	36	44	32	53	55	33	44	49	34	41	37	39

## Sheet: Fig 3c
EEF surface µm2	Day 5	Day 8	Day 10	Day 11	Day 13	Day 15		mCherry intensity	Day 5	Day 8	Day 10	Day 11	Day 13	Day 15		GFP intensity	Day 5	Day 8	Day 10	Day 11	Day 13	Day 15
	50.5579	1120.9	2182.62	54.0106	58.4498	47.3518			130.195	865.04	1548.35	95.5799	95.5148	87.6719			1262.75	2259.57	4210.55	1097.66	1135.3	1318.28
	25.6489	14.5508	1658.79	71.7675	41.1862	56.9701			97.6731	96.7627	801.858	97.2818	105.174	102.177			1111.12	1820.32	2172.53	1212.59	1452.44	1323.55
	50.5579	1235.58	2410.01	335.902	26.6354	45.6254			93.8049	780.925	1226.8	201.751	82.6204	73.9459			1122.41	1954.19	3046.62	601.584	1369.86	1030.83
	37.9801	707.07	13.5643	93.2238	37.7334	42.4193			127.422	1015.64	118.018	123.799	90.1242	89.0058			1381.17	1957.59	2481.53	893.844	1470.81	1417.59
	77.6865	18.99	2843.82	49.0781	1209.94	1207.22			149.365	123.299	1380.39	83.9296	1445.28	1369.37			1268.49	2148.43	3747.62	982.523	3732.42	2882.49
	27.1286	1419.32	7.89196	55.2437	6.16559	21.7029			118.6	1322.66	97.1562	90.5223	78.96	102.023			1404.17	2512.69	2361.81	1100.65	2181.76	1841.56
	26.3887	13.0711	3.69936	11.3447	7.89196	17.7569			93.5421	102.075	89.4	86.9348	110.781	103.611			1120.94	1915.58	2094.13	1777.13	2155.75	1901.79
	18.4968	7.89196	11.3447	570.194	124.298	105.802			87.76	99.7188	77.413	550.935	259.004	282.159			1168.65	1636.59	1655.85	2364.4	2526.57	3101.97
	12.8244	11.5913	252.789	255.009	132.93	144.028			84.2692	88.8511	295.314	510.594	261.234	236.106			1089.69	1985.06	2249.27	2707.56	2475.44	2354.16
	25.1556	13.5643	155.126	17.2637	33.5408	29.5948			89.4608	79.6727	388.696	115.9	91.7868	90.7333			1663.03	1351.85	2627.23	1775.03	2343.62	2623.28
	18.4968	93.4704	15.7839	2447.49	25.4022	23.4293			88.96	289.792	110.344	1233.68	94.7573	100.989			1175.37	2127.26	1707.86	4433.84	1608.99	1904.94
	16.5238	80.3993	1321.66	96.9231	59.9296	59.4363			113.955	221.752	1072.13	317.043	91.5926	86.668			1282.45	1449.1	3576.62	2739.8	1238.15	1267.22
	60.9161	18.99	47.845	96.1833	100.129	52.7775			140.571	113.364	346.387	279.928	80.8867	76.0187			2193.02	1362.12	2925.51	2517.66	737.921	703.706
	47.3518	1584.31	3964.72	26.6354	513.224	477.957			209.609	2276.12	1992.6	104.778	1646.67	1648.49			1536.65	4302.65	5809.01	2499.25	4794.57	4933.47
	42.6659	156.113	7.39871	16.2772	1385.04	1.97299			149.266	515.355	107.667	101	1165.52	93			1475.64	1927.09	3030.6	1891.71	3563.83	2332.38
	22.4428	54.2572	2900.3	9.12508	3.69936	30.0881			108.714	354.818	72.9445	109.649	101.6	98.1557			1381.16	2459.37	4878.21	2240.89	2234.2	3020.58
	21.9495	41.926	2592.26	2388.3	34.0341	27.8685			109.236	315.435	1342.19	1286.04	94.471	97.2832			1691.2	2332.4	7850.57	4196.21	3051.59	4201.01
	13.0711	14.0576	343.793	3214.99	28.6084				100.17	116.754	748.875	1818.07	116.491				1154.92	2777.25	3714.78	9669.19	1362.47
	10.6048	2.21961	960.353	511.004	7.89196				103.884	105.111	787.1	1056.43	282.156				1169.95	1995.67	2555.52	3745.69	905.812
	49.818	17.5103	1574.2	1274.8					128.693	105.93	1918.93	1041.96					1149.37	1814.25	2988.69	3810.48
	36.9936	1383.31	11.3447	2193.22					146.153	789.664	123.304	2448.79					1191.17	1871.53	1863.89	3910.85
	25.6489	197.546	6.90546	6.16559					103.087	456.338	86.75	123.56					1193.86	1689.5	2373.89	2136.08
	68.808	1692.33	8.38521	4.68585					77.1792	72.3372	96.4412	96.1053					1965.19	2982.24	1848.35	2674
	45.6254	773.165	2319	1316.23					110.659	905.489	754.795	270.228					1716.27	5100.47	2084.07	662.294
	11.5913	189.407	1748.81	60.6694					106.511	518.342	1552.93	91.5732					1133.94	3140.85	4298.29	1728.87
	46.1186	349.712	19.7299	29.8415					187.139	443.184	99.3	143.38					2410.8	1679.23	3297.21	627.612
	42.1727	405.696		57.9566					159.181	777.416		102.566					1417.76	2257.57		899.021
	22.936	17.2637							82.9785	112.414							1287.88	1630.14
	8.63183	10.1116							88.9429	86.9512							1156.46	1981.98
	17.5103	10.8514							110.831	103.295							1343.82	1501.57
	18.99	709.783							90.3377	890.633							1625.96	1764.26
	10.6048	21.4563							97.1163	96.6782							1024.63	2800.29
	117.393	1873.11							175.489	1438.72							1460.34	2742.11
	67.8215	1284.42							189.429	793.578							1303.92	1685.66
	29.3482	19.2367							90.2605	96.5897							1470.26	2085.12
	19.9765								92.4568								1312.43

## Sheet: Fig 4c
EEF surface µm2	Day p.i.		Event #1	Event #2	Event#3	Sz-1	Sz-2	Sz-3	Sz-4	Sz-5		mCherry intensity	Day p.i.		Event #1	Event #2	Event#3	Sz-1	Sz-2	Sz-3	Sz-4	Sz-5
	5		6.65884			41.6794	13.5643	18.2502	70.781	31.8145			5		85.8519			87.5917	82.6364	76.2703	82.0767	83.5504
	6					146.988	7.89196	33.7875	208.15	48.5849			6					154.619	113.656	116.102	88.7429	83.1827
	7												7
	8		14.7974			421.233	230.84	255.749	830.135	238.485			8		79.2833			600.789	423.025	236.49	124.403	115.273
	9					540.353	659.472	731.486					9					637.647	680.658	370.744
	10		32.5543	21.9	27.1286				1359.64	936.184			10		88.9394	54.7	62.0545				368.168	304.528
	11			36			3008.56	2184.84	1706.14	1355.69			11						748.888	1110.94	601.265	683.166
	12												12			85.9
	13		450.335										13		214.493
	14			102.1									14			127.7
	15		1294.28	223.4	606.941								15		499.743	120.7	245.737
	16												16
	17				1286.88								17				706.005
	19			796.1	2820.14								19			272.3	1030.36
	20			1794.2									20			195.8
	21												21
	22			1571.2	3353.1								22			217.7	1590.51
